# Supplementary material for: A consensus prognostic gene expression classifier for ER positive breast cancer
Source: Genome Biol. 2006 Oct 31;7(10):R101. doi: 10.1186/gb-2006-7-10-r101 (PMC1794561; doi:10.1186/gb-2006-7-10-r101)
Supplement: Additional data file 9 — Gene ontology analysis results for the top 200 prognostic genes. [file gb-2006-7-10-r101-S9.txt]

Symbol	UGCluster	UGRepAcc	Cytoband	GO
RACGAP1	Hs.505469	NM_013277	12q13.12	molecular function|GTPase activator activity|IEA|GO:0005096|GOA/IPI|na//biological process|electron transport|IEA|GO:0006118|GOA/IPI|na//molecular function|electron transporter activity|IEA|GO:0005489|GOA/IPI|na//biological process|intracellular signaling cascade|IEA|GO:0007242|GOA/IPI|na//molecular function|iron ion binding|IEA|GO:0005506|GOA/IPI|na
STK6	Hs.250822	NM_198433	20q13.2-q13.3	molecular function|ATP binding|IEA|GO:0005524|GOA/IPI|na//biological process|cell cycle|IEA|GO:0007049|GOA/IPI|na//biological process|mitosis|TAS|GO:0007067|GOA/IPI|9153231//cellular component|nucleus|TAS|GO:0005634|GOA/IPI|9153231//biological process|protein amino acid phosphorylation|TAS|GO:0006468|GOA/IPI|9153231//molecular function|protein binding|IDA|GO:0005515|GOA/IPI|12244051//molecular fu…
HUMMLC2B	Hs.50889	BF575830	16p11.2	molecular function|calcium ion binding|IEA|GO:0005509|GOA/IPI|na//cellular component|muscle myosin|TAS|GO:0005859|GOA/IPI|6179945//molecular function|structural constituent of muscle|TAS|GO:0008307|GOA/IPI|6091059
MELK	Hs.184339	NM_014791	9p13.2	molecular function|ATP binding|IEA|GO:0005524|GOA/IPI|na//biological process|protein amino acid phosphorylation|IEA|GO:0006468|GOA/IPI|na//molecular function|protein serine/threonine kinase activity|IEA|GO:0004674|GOA/IPI|na//molecular function|protein-tyrosine kinase activity|IEA|GO:0004713|GOA/IPI|na//molecular function|transferase activity|IEA|GO:0016740|GOA/IPI|na
PPARA	In multiple clusters
DHCR7	Hs.503134	BC000054	11q13.2-q13.5	molecular function|7-dehydrocholesterol reductase activity|IDA|GO:0047598|GOA/IPI|9465114//molecular function|cholesterol binding|TAS|GO:0015485|GOA/IPI|9634533//biological process|cholesterol biosynthesis|IMP|GO:0006695|GOA/IPI|9465114//molecular function|electron transporter activity|TAS|GO:0005489|GOA/IPI|9465114//cellular component|endoplasmic reticulum|IDA|GO:0005783|GOA/IPI|9878250//cellula…
MAD2L1	In multiple clusters
ZWINT	Hs.42650	NM_001005414	10q21-q22	cellular component|nucleus|IEA|GO:0005634|GOA/IPI|na
KIF20A	Hs.73625	AK025790	5q31	molecular function|ATP binding|IEA|GO:0005524|GOA/IPI|na//cellular component|Golgi apparatus|TAS|GO:0005794|GOA/IPI|9438855//cellular component|microtubule associated complex|IEA|GO:0005875|GOA/IPI|na//molecular function|microtubule motor activity|IEA|GO:0003777|GOA/IPI|na//biological process|microtubule-based movement|IEA|GO:0007018|GOA/IPI|na//biological process|protein transport|IEA|GO:0015031…
CDCA8	Hs.524571	BC000703	1p34.3	biological process|cytokinesis|IEA|GO:0000910|GOA/IPI|na
KIAA0101	Hs.81892	AY358648	15q22.31
TIMELESS	Hs.118631	BC050557	12q12-q13	biological process|circadian rhythm|ISS|GO:0007623|GOA/IPI|na//biological process|development|IEA|GO:0007275|GOA/IPI|na//biological process|morphogenesis of an epithelium|ISS|GO:0002009|GOA/IPI|na//biological process|negative regulation of transcription|IDA|GO:0016481|GOA/IPI|9856465//cellular component|nucleus|IC|GO:0005634|GOA/IPI|9856465//molecular function|protein binding|ISS|GO:0005515|GOA/I…
PTTG1	Hs.558433	BE904476	5q35.1	biological process|DNA metabolism|IEA|GO:0006259|GOA/IPI|na//biological process|DNA repair|IEA|GO:0006281|GOA/IPI|na//biological process|DNA replication and chromosome cycle|IEA|GO:0000067|GOA/IPI|na//biological process|chromosome segregation|IEA|GO:0007059|GOA/IPI|na//molecular function|cysteine protease inhibitor activity|NAS|GO:0004869|GOA/IPI|12194817//biological process|cytokinesis|IEA|GO:00…
WSB2	Hs.506985	NM_018639	12q24.23	biological process|intracellular signaling cascade|IEA|GO:0007242|GOA/IPI|na
ABCC5	Hs.368563	AF146074	3q27	molecular function|ATP binding|IEA|GO:0005524|GOA/IPI|9325169//molecular function|ATP binding|TAS|GO:0005524|GOA/IPI|9325169//molecular function|ATPase activity|IEA|GO:0016887|GOA/IPI|na//molecular function|ATPase activity, coupled to transmembrane movement of substances|IEA|GO:0042626|GOA/IPI|na//cellular component|inner membrane|IEA|GO:0019866|GOA/IPI|na//cellular component|integral to membrane…
KIF23	Hs.270845	NM_138555	15q23	molecular function|ATP binding|IEA|GO:0005524|GOA/IPI|na//biological process|cell cycle|IEA|GO:0007049|GOA/IPI|na//biological process|cytokinesis|IEA|GO:0000910|GOA/IPI|na//cellular component|kinesin complex|TAS|GO:0005871|GOA/IPI|1406973//cellular component|microtubule associated complex|IEA|GO:0005875|GOA/IPI|na//molecular function|microtubule motor activity|IEA|GO:0003777|GOA/IPI|1406973//mole…
H2AFY	Hs.420272	AB209490	5q31.3-q32	molecular function|DNA binding|IEA|GO:0003677|GOA/IPI|9714746//molecular function|DNA binding|NAS|GO:0003677|GOA/IPI|9714746//cellular component|chromosome|IEA|GO:0005694|GOA/IPI|na//biological process|chromosome organization and biogenesis (sensu Eukaryota)|IEA|GO:0007001|GOA/IPI|na//cellular component|nucleosome|IEA|GO:0000786|GOA/IPI|9714746//cellular component|nucleosome|NAS|GO:0000786|GOA/IP…
BIRC5	Hs.514527	NM_001012271	17q25	biological process|G2/M transition of mitotic cell cycle|IDA|GO:0000086|GOA/IPI|9859993//biological process|anti-apoptosis|IDA|GO:0006916|GOA/IPI|9859993//biological process|anti-apoptosis|IEA|GO:0006916|GOA/IPI|9859993//biological process|apoptosis|IEA|GO:0006915|GOA/IPI|na//molecular function|caspase inhibitor activity|IMP|GO:0043027|GOA/IPI|9859993//molecular function|cysteine protease inhibit…
ESPL1	Hs.153479	D79987	12q	biological process|apoptosis|TAS|GO:0006915|GOA/IPI|11875078//cellular component|centrosome|IEP|GO:0005813|GOA/IPI|12672959//biological process|chromosome segregation|IEA|GO:0007059|GOA/IPI|na//molecular function|cysteine-type peptidase activity|NAS|GO:0008234|GOA/IPI|12672959//biological process|cytokinesis|NAS|GO:0000910|GOA/IPI|11509732//biological process|establishment of mitotic spindle loca…
ZMYND11	Hs.292265	NM_006624	10p14	molecular function|DNA binding|IEA|GO:0003677|GOA/IPI|na//biological process|cell cycle|IEA|GO:0007049|GOA/IPI|na//biological process|cell proliferation|TAS|GO:0008283|GOA/IPI|7621829//biological process|negative regulation of cell cycle|IEA|GO:0045786|GOA/IPI|na//biological process|negative regulation of transcription from RNA polymerase II promoter|TAS|GO:0000122|GOA/IPI|7621829//cellular compo…
SPAG5	Hs.514033	AF345347	17q11.2	biological process|cell cycle|IEA|GO:0007049|GOA/IPI|na//biological process|cytokinesis|IEA|GO:0000910|GOA/IPI|na//biological process|mitosis|IEA|GO:0007067|GOA/IPI|na
DDX39	Hs.311609	CR592759	19p13.12	molecular function|ATP binding|IEA|GO:0005524|GOA/IPI|na//molecular function|ATP-dependent RNA helicase activity|ISS|GO:0004004|GOA/IPI|15047853//molecular function|ATP-dependent helicase activity|IEA|GO:0008026|GOA/IPI|na//molecular function|hydrolase activity|IEA|GO:0016787|GOA/IPI|na//biological process|mRNA-nucleus export|IGI|GO:0006406|GOA/IPI|15047853//biological process|nuclear mRNA splici…
ATAD2	Hs.370834	CR749832	8q24.13	molecular function|ATP binding|IEA|GO:0005524|GOA/IPI|na//molecular function|nucleoside-triphosphatase activity|IEA|GO:0017111|GOA/IPI|na//molecular function|nucleotide binding|IEA|GO:0000166|GOA/IPI|na
CFDP1	Hs.461361	BC000991	16q22.2-q22.3	biological process|biological process unknown|ND|GO:0000004|GOA/IPI|na//cellular component|cellular component unknown|ND|GO:0008372|GOA/IPI|na//molecular function|molecular function unknown|ND|GO:0005554|GOA/IPI|na
TGFBR3	Hs.482390	L07594	1p33-p32	biological process|development|TAS|GO:0007275|GOA/IPI|10092230//molecular function|glycosaminoglycan binding|TAS|GO:0005539|GOA/IPI|1333192//cellular component|integral to membrane|TAS|GO:0016021|GOA/IPI|1333192//molecular function|receptor activity|NR|GO:0004872|GOA/IPI|na//biological process|signal transduction|NAS|GO:0007165|GOA/IPI|1333192//biological process|transforming growth factor beta r…
LMNB1	Hs.89497	BC052951	5q23.3-q31.1	cellular component|lamin filament|TAS|GO:0005638|GOA/IPI|7557986//cellular component|nucleus|IEA|GO:0005634|GOA/IPI|na//molecular function|structural molecule activity|TAS|GO:0005198|GOA/IPI|7557986
CCNE2	Hs.408658	NM_057749	8q22.1	biological process|cell cycle checkpoint|TAS|GO:0000075|GOA/IPI|9858585//biological process|cytokinesis|IEA|GO:0000910|GOA/IPI|na//cellular component|nucleus|IEA|GO:0005634|GOA/IPI|na//biological process|regulation of cell cycle|IEA|GO:0000074|GOA/IPI|na//biological process|regulation of cyclin dependent protein kinase activity|TAS|GO:0000079|GOA/IPI|9840943
SNFT	Hs.62919	AK093671	1q32.3	cellular component|nucleus|TAS|GO:0005634|GOA/IPI|10878360//biological process|regulation of transcription, DNA-dependent|IEA|GO:0006355|GOA/IPI|na//biological process|response to pest, pathogen or parasite|TAS|GO:0009613|GOA/IPI|10878360//molecular function|transcription corepressor activity|TAS|GO:0003714|GOA/IPI|10878360//molecular function|transcription factor activity|TAS|GO:0003700|GOA/IPI|…
RAMP	Hs.126774	NM_016448
RAD54L	Hs.523220	NM_003579	1p32	molecular function|ATP binding|IEA|GO:0005524|GOA/IPI|na//molecular function|DNA binding|IEA|GO:0003677|GOA/IPI|na//biological process|DNA recombination|TAS|GO:0006310|GOA/IPI|8805304//biological process|DNA repair|TAS|GO:0006281|GOA/IPI|8805304//molecular function|helicase activity|IEA|GO:0004386|GOA/IPI|na//molecular function|hydrolase activity|IEA|GO:0016787|GOA/IPI|na//biological process|meio…
SIN3B	Hs.13999	AY706204	19p13.11	cellular component|nucleus|IEA|GO:0005634|GOA/IPI|na//biological process|regulation of transcription, DNA-dependent|IEA|GO:0006355|GOA/IPI|na
FLJ20641	Hs.330663	BC098313	12q23.3
PIP5K3	Hs.173939	NM_015040	2q34	molecular function|1-phosphatidylinositol-4-phosphate 5-kinase activity|IEA|GO:0016308|GOA/IPI|na//molecular function|ATP binding|IEA|GO:0005524|GOA/IPI|na//biological process|calcium-mediated signaling|TAS|GO:0019722|GOA/IPI|15046600//biological process|cellular protein metabolism|IEA|GO:0044267|GOA/IPI|na//biological process|intracellular signaling cascade|IEA|GO:0007242|GOA/IPI|na//molecular f…
PSMD7	Hs.440604	BG121813	16q23-q24	cellular component|proteasome regulatory particle (sensu Eukaryota)|TAS|GO:0005838|GOA/IPI|7755639
BUB1B	Hs.36708	AF053306	15q15	molecular function|ATP binding|IEA|GO:0005524|GOA/IPI|na//cellular component|anaphase-promoting complex|TAS|GO:0005680|GOA/IPI|10477750//biological process|cell cycle|IEA|GO:0007049|GOA/IPI|na//biological process|cell proliferation|TAS|GO:0008283|GOA/IPI|10477750//biological process|cytokinesis|IEA|GO:0000910|GOA/IPI|na//cellular component|kinetochore|TAS|GO:0000776|GOA/IPI|9660858//biological pr…
EZH2	Hs.444082	AK023816	7q35-q36	molecular function|DNA binding|TAS|GO:0003677|GOA/IPI|8954776//biological process|establishment and/or maintenance of chromatin architecture|TAS|GO:0006325|GOA/IPI|8921387//cellular component|nucleus|IEA|GO:0005634|GOA/IPI|na//biological process|regulation of transcription, DNA-dependent|TAS|GO:0006355|GOA/IPI|8921387//biological process|transcription|IEA|GO:0006350|GOA/IPI|na
SLCO1B1	Hs.449738	NM_006446	12p	cellular component|integral to plasma membrane|TAS|GO:0005887|GOA/IPI|10358072//biological process|ion transport|IEA|GO:0006811|GOA/IPI|na//cellular component|membrane|IEA|GO:0016020|GOA/IPI|na//cellular component|membrane fraction|TAS|GO:0005624|GOA/IPI|10358072//biological process|organic anion transport|TAS|GO:0015711|GOA/IPI|10358072//molecular function|sodium-independent organic anion transp…
FLJ10292	Hs.104650	NM_018048	12p13.2	cellular component|nucleus|IEA|GO:0005634|GOA/IPI|na//biological process|sex determination|IEA|GO:0007530|GOA/IPI|na
TCEB1	In multiple clusters
BM039	Hs.283532	AK023669	16q23.2
CDKN3	Hs.84113	BQ056337	14q22	biological process|cell cycle|IEA|GO:0007049|GOA/IPI|na//biological process|cell cycle arrest|TAS|GO:0007050|GOA/IPI|8242750//molecular function|hydrolase activity|IEA|GO:0016787|GOA/IPI|na//biological process|negative regulation of cell proliferation|TAS|GO:0008285|GOA/IPI|8242750//biological process|protein amino acid dephosphorylation|IEA|GO:0006470|GOA/IPI|na//molecular function|protein tyros…
E2F1	Hs.96055	BC050369	20q11.2	biological process|G1 phase of mitotic cell cycle|TAS|GO:0000080|GOA/IPI|10199402//biological process|apoptosis|TAS|GO:0006915|GOA/IPI|8653790//biological process|cell proliferation|TAS|GO:0008283|GOA/IPI|10199402//biological process|negative regulation of transcription from RNA polymerase II promoter|TAS|GO:0000122|GOA/IPI|10199402//cellular component|nucleus|IEA|GO:0005634|GOA/IPI|na//molecular…
UBE2C	Hs.93002	BC032677	20q13.12	biological process|cell cycle|IEA|GO:0007049|GOA/IPI|na//biological process|cyclin catabolism|TAS|GO:0008054|GOA/IPI|9122200//biological process|cytokinesis|IEA|GO:0000910|GOA/IPI|na//molecular function|ligase activity|IEA|GO:0016874|GOA/IPI|na//biological process|mitosis|IEA|GO:0007067|GOA/IPI|na//biological process|positive regulation of cell proliferation|TAS|GO:0008284|GOA/IPI|9122200//molecu…
CDC2	Hs.334562	CR933728	10q21.1	molecular function|ATP binding|IEA|GO:0005524|GOA/IPI|na//molecular function|cyclin-dependent protein kinase activity|NR|GO:0004693|GOA/IPI|na//biological process|cytokinesis|IEA|GO:0000910|GOA/IPI|na//biological process|mitosis|IEA|GO:0007067|GOA/IPI|na//cellular component|nucleus|TAS|GO:0005634|GOA/IPI|10767298//biological process|protein amino acid phosphorylation|IEA|GO:0006468|GOA/IPI|na//mo…
XPOT	Hs.85951	NM_007235	12q14.2	molecular function|binding|IEA|GO:0005488|GOA/IPI|na//cellular component|nucleus|IEA|GO:0005634|GOA/IPI|na//molecular function|tRNA binding|TAS|GO:0000049|GOA/IPI|9512417//biological process|transport|IEA|GO:0006810|GOA/IPI|na
NOC4	Hs.173162	NM_006067	16q24	cellular component|mitochondrion|TAS|GO:0005739|GOA/IPI|10337626//molecular function|molecular function unknown|IEA|GO:0005554|GOA/IPI|na//cellular component|nucleus|TAS|GO:0005634|GOA/IPI|10337626
SQLE	Hs.71465	NM_003129	8q24.1	biological process|electron transport|IEA|GO:0006118|GOA/IPI|na//cellular component|integral to membrane|IEA|GO:0016021|GOA/IPI|na//biological process|metabolism|IEA|GO:0008152|GOA/IPI|na//cellular component|microsome|NAS|GO:0005792|GOA/IPI|na//molecular function|oxidoreductase activity|IEA|GO:0016491|GOA/IPI|na//molecular function|squalene monooxygenase activity|NAS|GO:0004506|GOA/IPI|9286711//b…
PRAME	Hs.30743	BC040190	22q11.22
TFAP2B	Hs.33102	NM_003221	6p21-p12	biological process|neurogenesis|TAS|GO:0007399|GOA/IPI|7555706//cellular component|nucleus|IEA|GO:0005634|GOA/IPI|na//biological process|regulation of transcription from RNA polymerase II promoter|TAS|GO:0006357|GOA/IPI|7555706//biological process|transcription|IEA|GO:0006350|GOA/IPI|na//molecular function|transcription coactivator activity|TAS|GO:0003713|GOA/IPI|7555706//molecular function|trans…
MYBL2	Hs.179718	BX647151	20q13.1	biological process|anti-apoptosis|NR|GO:0006916|GOA/IPI|na//cellular component|chromatin|NR|GO:0000785|GOA/IPI|na//biological process|development|NR|GO:0007275|GOA/IPI|na//cellular component|nucleus|IEA|GO:0005634|GOA/IPI|na//biological process|regulation of cell cycle|NAS|GO:0000074|GOA/IPI|8812502//biological process|regulation of transcription, DNA-dependent|IEA|GO:0006355|GOA/IPI|na//molecula…
SFRS15	Hs.17255	BC043353	21q22.1	molecular function|RNA binding|IEA|GO:0003723|GOA/IPI|na//cellular component|nucleus|IEA|GO:0005634|GOA/IPI|na
FUT9	Hs.200282	NM_006581	6q16	cellular component|Golgi apparatus|TAS|GO:0005794|GOA/IPI|11698403//biological process|L-fucose catabolism|NAS|GO:0042355|GOA/IPI|11698403//molecular function|alpha(1,3)-fucosyltransferase activity|TAS|GO:0046920|GOA/IPI|11698403//biological process|carbohydrate metabolism|TAS|GO:0005975|GOA/IPI|10386598//cellular component|integral to membrane|IEA|GO:0016021|GOA/IPI|na//cellular component|membra…
RAB22A	Hs.529044	NM_020673	20q13.32	molecular function|GTP binding|TAS|GO:0005525|GOA/IPI|11870209//molecular function|GTPase activity|TAS|GO:0003924|GOA/IPI|11870209//cellular component|early endosome|IDA|GO:0005769|GOA/IPI|11870209//biological process|endocytosis|IDA|GO:0006897|GOA/IPI|11870209//biological process|endosome organization and biogenesis|IEP|GO:0007032|GOA/IPI|11870209//cellular component|plasma membrane|IDA|GO:00058…
FLJ12571	Hs.303930	BC034466	7q34	molecular function|binding|IEA|GO:0005488|GOA/IPI|na
TK1	Hs.515122	BM458046	17q23.2-q25.3	molecular function|ATP binding|IEA|GO:0005524|GOA/IPI|na//biological process|DNA metabolism|IEA|GO:0006259|GOA/IPI|na//cellular component|cytoplasm|NR|GO:0005737|GOA/IPI|na//molecular function|kinase activity|IEA|GO:0016301|GOA/IPI|na//molecular function|thymidine kinase activity|TAS|GO:0004797|GOA/IPI|3335503//molecular function|transferase activity|IEA|GO:0016740|GOA/IPI|na
RRM2	Hs.226390	AK123010	2p25-p24	biological process|DNA replication|NAS|GO:0006260|GOA/IPI|na//cellular component|cytoplasm|NAS|GO:0005737|GOA/IPI|na//biological process|deoxyribonucleoside diphosphate metabolism|IEA|GO:0009186|GOA/IPI|na//molecular function|oxidoreductase activity|IEA|GO:0016491|GOA/IPI|na//molecular function|ribonucleoside-diphosphate reductase activity|NAS|GO:0004748|GOA/IPI|1627826
KPNA2	Hs.159557	BC067848	17q23.1-q23.3	biological process|DNA metabolism|TAS|GO:0006259|GOA/IPI|9168958//biological process|G2 phase of mitotic cell cycle|TAS|GO:0000085|GOA/IPI|7565597//biological process|M phase specific microtubule process|TAS|GO:0000072|GOA/IPI|7565597//biological process|NLS-bearing substrate-nucleus import|TAS|GO:0006607|GOA/IPI|9020106//cellular component|cytoplasm|TAS|GO:0005737|GOA/IPI|7754385//biological pro…
CTPS	Hs.473087	BC009408	1p34.1	molecular function|CTP synthase activity|TAS|GO:0003883|GOA/IPI|2113467//biological process|glutamine metabolism|IEA|GO:0006541|GOA/IPI|na//molecular function|ligase activity|IEA|GO:0016874|GOA/IPI|na//biological process|nucleobase, nucleoside, nucleotide and nucleic acid metabolism|TAS|GO:0006139|GOA/IPI|2113467//biological process|pyrimidine nucleotide biosynthesis|IEA|GO:0006221|GOA/IPI|na//bi…
PCNA	Hs.147433	BM462208	20pter-p12	molecular function|DNA binding|NR|GO:0003677|GOA/IPI|na//molecular function|DNA polymerase processivity factor activity|IEA|GO:0030337|GOA/IPI|na//biological process|DNA repair|NR|GO:0006281|GOA/IPI|na//biological process|DNA replication|NR|GO:0006260|GOA/IPI|na//biological process|cell proliferation|TAS|GO:0008283|GOA/IPI|2565339//cellular component|delta-DNA polymerase cofactor complex|TAS|GO:0…
FBXO5	Hs.520506	AK055221	6q25-q26	biological process|proteolysis and peptidolysis|TAS|GO:0006508|GOA/IPI|10531035//molecular function|ubiquitin conjugating enzyme activity|TAS|GO:0004840|GOA/IPI|10531035//biological process|ubiquitin cycle|IEA|GO:0006512|GOA/IPI|na//molecular function|ubiquitin-protein ligase activity|TAS|GO:0004842|GOA/IPI|10531035
SHOX2	Hs.55967	AF022654	3q25-q26.1	biological process|development|IEA|GO:0007275|GOA/IPI|na//biological process|heart development|TAS|GO:0007507|GOA/IPI|9482898//biological process|neurogenesis|TAS|GO:0007399|GOA/IPI|9482898//cellular component|nucleus|IEA|GO:0005634|GOA/IPI|na//biological process|regulation of transcription, DNA-dependent|IEA|GO:0006355|GOA/IPI|na//biological process|skeletal development|TAS|GO:0001501|GOA/IPI|94…
LSM1	Hs.425311	CR593275	8p11.2	biological process|RNA splicing|TAS|GO:0008380|GOA/IPI|10369684//molecular function|RNA splicing factor activity, transesterification mechanism|TAS|GO:0031202|GOA/IPI|10369684//biological process|nuclear mRNA splicing, via spliceosome|IEA|GO:0000398|GOA/IPI|na//cellular component|nucleus|TAS|GO:0005634|GOA/IPI|10369684//cellular component|small nucleolar ribonucleoprotein complex|IEA|GO:0005732|G…
PLCL2	Hs.202010	AB029015	3p24.3	molecular function|calcium ion binding|IEA|GO:0005509|GOA/IPI|na//biological process|intracellular signaling cascade|IEA|GO:0007242|GOA/IPI|na//biological process|lipid metabolism|IEA|GO:0006629|GOA/IPI|na//molecular function|phosphoinositide phospholipase C activity|IEA|GO:0004435|GOA/IPI|na
VGLL1	Hs.496843	NM_016267	Xq26.3	cellular component|nucleus|NAS|GO:0005634|GOA/IPI|10518497//biological process|regulation of transcription, DNA-dependent|NAS|GO:0006355|GOA/IPI|10518497//molecular function|transcription coactivator activity|TAS|GO:0003713|GOA/IPI|10518497//molecular function|transcription regulator activity|IEA|GO:0030528|GOA/IPI|na
FLJ10156	Hs.404323	CR590914	17p13.2
PSMD14	Hs.369125	AB209220	2q24.2	cellular component|proteasome complex (sensu Eukaryota)|TAS|GO:0000502|GOA/IPI|9374539//biological process|ubiquitin-dependent protein catabolism|TAS|GO:0006511|GOA/IPI|9374539
KIAA0182	Hs.461647	NM_014615	16q24.1
ACTL6A	Hs.435326	NM_178042	3q26.33	cellular component|TIP60 histone acetyltransferase complex|IDA|GO:0035267|GOA/IPI|10966108//cellular component|actin filament|IEA|GO:0005884|GOA/IPI|na//molecular function|chromatin binding|TAS|GO:0003682|GOA/IPI|9845365//biological process|chromatin remodeling|TAS|GO:0006338|GOA/IPI|9845365//molecular function|motor activity|IEA|GO:0003774|GOA/IPI|na//cellular component|nucleus|IEA|GO:0005634|GO…
DDHD2	Hs.434966	AK125904	8p12	cellular component|Golgi apparatus|IEA|GO:0005794|GOA/IPI|na//molecular function|metal ion binding|IEA|GO:0046872|GOA/IPI|na
RPL3	In multiple clusters
MVP	Hs.513488	NM_017458	16p13.1-p11.2	cellular component|cytoplasm|TAS|GO:0005737|GOA/IPI|7585126//cellular component|nucleus|TAS|GO:0005634|GOA/IPI|7585126//biological process|response to drug|TAS|GO:0042493|GOA/IPI|7585126//cellular component|ribonucleoprotein complex|IEA|GO:0030529|GOA/IPI|na
WDR4	Hs.248815	AK092786	21q22.3	cellular component|cellular component unknown|ND|GO:0008372|GOA/IPI|na//molecular function|molecular function unknown|ND|GO:0005554|GOA/IPI|na//biological process|tRNA processing|IEA|GO:0008033|GOA/IPI|na
RAD51	Hs.446554	AL833420	15q15.1	molecular function|ATP binding|IEA|GO:0005524|GOA/IPI|na//biological process|DNA repair|ISS|GO:0006281|GOA/IPI|na//biological process|DNA unwinding|IDA|GO:0006268|GOA/IPI|7988572//biological process|DNA unwinding|ISS|GO:0006268|GOA/IPI|7988572//molecular function|DNA-dependent ATPase activity|IEA|GO:0008094|GOA/IPI|na//molecular function|damaged DNA binding|IEA|GO:0003684|GOA/IPI|na//biological p…
UBE2S	Hs.462306	BF206103	19q13.43	molecular function|ligase activity|IEA|GO:0016874|GOA/IPI|na//molecular function|ubiquitin conjugating enzyme activity|IEA|GO:0004840|GOA/IPI|na//biological process|ubiquitin cycle|IEA|GO:0006512|GOA/IPI|na//molecular function|ubiquitin-protein ligase activity|IEA|GO:0004842|GOA/IPI|na
HSPA14	Hs.534169	BC026226	10p13	molecular function|ATP binding|IEA|GO:0005524|GOA/IPI|na//biological process|protein folding|IEA|GO:0006457|GOA/IPI|na//biological process|response to unfolded protein|IEA|GO:0006986|GOA/IPI|na
HMMR	Hs.72550	AF032862	5q33.2-qter	biological process|cell motility|NR|GO:0006928|GOA/IPI|na//molecular function|hyaluronic acid binding|NR|GO:0005540|GOA/IPI|na
NUP107	Hs.524574	NM_020401	12q15	biological process|mRNA-nucleus export|IDA|GO:0006406|GOA/IPI|11684705//cellular component|nuclear pore|IDA|GO:0005643|GOA/IPI|11564755,11684705//cellular component|nuclear pore|IEA|GO:0005643|GOA/IPI|11564755,11684705//molecular function|nucleocytoplasmic transporter activity|IDA|GO:0005487|GOA/IPI|11684705//cellular component|nucleus|IEA|GO:0005634|GOA/IPI|na//biological process|protein transpo…
PSMA6	Hs.446260	AB209589	14q13	molecular function|RNA binding|NAS|GO:0003723|GOA/IPI|7681138//cellular component|cytosol|IEA|GO:0005829|GOA/IPI|na//cellular component|proteasome core complex (sensu Eukaryota)|NAS|GO:0005839|GOA/IPI|1888762//molecular function|threonine endopeptidase activity|IEA|GO:0004298|GOA/IPI|na//biological process|ubiquitin-dependent protein catabolism|NAS|GO:0006511|GOA/IPI|na
POLR2H	Hs.432574	CR590527	3q28	molecular function|DNA-directed RNA polymerase activity|NAS|GO:0003899|GOA/IPI|na//molecular function|nucleic acid binding|IEA|GO:0003676|GOA/IPI|na//cellular component|nucleus|TAS|GO:0005634|GOA/IPI|na//biological process|transcription|TAS|GO:0006350|GOA/IPI|na//molecular function|transferase activity|IEA|GO:0016740|GOA/IPI|na//molecular function|zinc ion binding|NAS|GO:0008270|GOA/IPI|na
HUMGT198A	Hs.558491	AK126369	17q12-q21	biological process|biological process unknown|ND|GO:0000004|GOA/IPI|na//cellular component|cellular component unknown|ND|GO:0008372|GOA/IPI|na//molecular function|protein binding|NAS|GO:0005515|GOA/IPI|10806355
CHAF1B	Hs.75238	NM_005441	21q22.13	biological process|DNA repair|IEA|GO:0006281|GOA/IPI|na//biological process|DNA replication|IEA|GO:0006260|GOA/IPI|na//biological process|DNA replication-dependent nucleosome assembly|TAS|GO:0006335|GOA/IPI|7600578//biological process|G-protein coupled receptor protein signaling pathway|IEA|GO:0007186|GOA/IPI|na//biological process|cell cycle|IEA|GO:0007049|GOA/IPI|na//cellular component|chromati…
GAS6	Hs.369201	AK123478	13q34	molecular function|calcium ion binding|IEA|GO:0005509|GOA/IPI|na//biological process|cell adhesion|IEA|GO:0007155|GOA/IPI|na//biological process|cell proliferation|TAS|GO:0008283|GOA/IPI|7854420//cellular component|extracellular region|IEA|GO:0005576|GOA/IPI|na//molecular function|receptor binding|TAS|GO:0005102|GOA/IPI|7854420//biological process|regulation of cell growth|IEA|GO:0001558|GOA/IPI|…
DAZAP1	Hs.222510	AK124583	19p13.3	molecular function|RNA binding|TAS|GO:0003723|GOA/IPI|10857750//biological process|cell differentiation|IEA|GO:0030154|GOA/IPI|na//molecular function|nucleotide binding|IEA|GO:0000166|GOA/IPI|na//cellular component|nucleus|IEA|GO:0005634|GOA/IPI|na//biological process|spermatogenesis|TAS|GO:0007283|GOA/IPI|10857750
RECQL4	Hs.31442	BC020496	8q24.3	molecular function|ATP binding|IEA|GO:0005524|GOA/IPI|na//molecular function|ATP-dependent helicase activity|IEA|GO:0008026|GOA/IPI|na//molecular function|DNA helicase activity|TAS|GO:0003678|GOA/IPI|9878247//biological process|DNA repair|TAS|GO:0006281|GOA/IPI|9878247//biological process|development|TAS|GO:0007275|GOA/IPI|10319867//molecular function|hydrolase activity|IEA|GO:0016787|GOA/IPI|na/…
NUP153	Hs.121088	AB210024	6p22.3	molecular function|DNA binding|IEA|GO:0003677|GOA/IPI|na//cellular component|integral to membrane|IEA|GO:0016021|GOA/IPI|na//cellular component|nuclear pore|TAS|GO:0005643|GOA/IPI|8110839//cellular component|nucleus|IEA|GO:0005634|GOA/IPI|na//cellular component|outer membrane|IEA|GO:0019867|GOA/IPI|na//molecular function|porin activity|IEA|GO:0015288|GOA/IPI|na//biological process|transport|IEA|G…
ATAD3A	Hs.227067	AK092833	1p36.33	molecular function|ATP binding|IEA|GO:0005524|GOA/IPI|na//cellular component|mitochondrion|IEA|GO:0005739|GOA/IPI|na//molecular function|nucleoside-triphosphatase activity|IEA|GO:0017111|GOA/IPI|na//molecular function|nucleotide binding|IEA|GO:0000166|GOA/IPI|na//biological process|protein folding|IEA|GO:0006457|GOA/IPI|na//molecular function|unfolded protein binding|IEA|GO:0051082|GOA/IPI|na
GLRX2	Hs.458283	BM908128	1q31.2-q31.3	biological process|DNA protection|NAS|GO:0042262|GOA/IPI|11297543,11397793//biological process|apoptosis|NAS|GO:0006915|GOA/IPI|11297543//molecular function|arsenate reductase (glutaredoxin) activity|TAS|GO:0008794|GOA/IPI|11297543,11397793//biological process|cell differentiation|NAS|GO:0030154|GOA/IPI|11297543//molecular function|electron donor activity|NAS|GO:0009053|GOA/IPI|11297543//biologic…
FEN1	Hs.409065	NM_004111	11q12	biological process|DNA replication|TAS|GO:0006260|GOA/IPI|9778254//biological process|UV protection|TAS|GO:0009650|GOA/IPI|8007985//molecular function|damaged DNA binding|TAS|GO:0003684|GOA/IPI|8007985//biological process|double-strand break repair|TAS|GO:0006302|GOA/IPI|8131753//molecular function|double-stranded DNA binding|TAS|GO:0003690|GOA/IPI|8131753//molecular function|double-stranded DNA …
FADD	Hs.86131	NM_003824	11q13.3	biological process|antimicrobial humoral response (sensu Vertebrata)|NR|GO:0019735|GOA/IPI|na//biological process|cell surface receptor linked signal transduction|NR|GO:0007166|GOA/IPI|na//cellular component|cytoplasm|NR|GO:0005737|GOA/IPI|na//molecular function|death receptor binding|TAS|GO:0005123|GOA/IPI|7538907//biological process|induction of apoptosis via death domain receptors|TAS|GO:00086…
PKMYT1	Hs.77783	NM_182687	16p13.3	molecular function|ATP binding|IEA|GO:0005524|GOA/IPI|na//cellular component|Golgi apparatus|TAS|GO:0005794|GOA/IPI|9001210//biological process|cell cycle|IEA|GO:0007049|GOA/IPI|na//cellular component|endoplasmic reticulum|TAS|GO:0005783|GOA/IPI|9001210//cellular component|membrane|IEA|GO:0016020|GOA/IPI|na//cellular component|membrane fraction|TAS|GO:0005624|GOA/IPI|9001210//biological process|p…
BUB1	Hs.469649	AF053305	2q14	molecular function|ATP binding|IEA|GO:0005524|GOA/IPI|na//biological process|cell cycle|IEA|GO:0007049|GOA/IPI|na//biological process|cell proliferation|TAS|GO:0008283|GOA/IPI|9790499//biological process|cytokinesis|IEA|GO:0000910|GOA/IPI|na//cellular component|kinetochore|TAS|GO:0000776|GOA/IPI|9660858//biological process|mitosis|IEA|GO:0007067|GOA/IPI|na//biological process|mitotic spindle chec…
PPP1R7	Hs.36587	BC051689	2q37.3	biological process|biological process unknown|ND|GO:0000004|GOA/IPI|na//cellular component|cytoplasm|TAS|GO:0005737|GOA/IPI|7498485//molecular function|enzyme regulator activity|NAS|GO:0030234|GOA/IPI|10231361//cellular component|nucleus|TAS|GO:0005634|GOA/IPI|7498485//molecular function|protein phosphatase type 1 regulator activity|TAS|GO:0008599|GOA/IPI|7498485
C1S	Hs.458355	AK126711	12p13	molecular function|calcium ion binding|IEA|GO:0005509|GOA/IPI|na//molecular function|chymotrypsin activity|IEA|GO:0004263|GOA/IPI|na//biological process|complement activation, classical pathway|IEA|GO:0006958|GOA/IPI|na//molecular function|complement component C1s activity|TAS|GO:0003816|GOA/IPI|9856483//cellular component|extracellular region|IEA|GO:0005576|GOA/IPI|na//biological process|immune …
TBCE	Hs.498143	U61232	1q42.3	biological process|beta-tubulin folding|TAS|GO:0007025|GOA/IPI|8706133//molecular function|chaperone binding|TAS|GO:0051087|GOA/IPI|8706133//cellular component|cytoskeleton|IEA|GO:0005856|GOA/IPI|na//cellular component|microtubule|TAS|GO:0005874|GOA/IPI|8706133
TPT1	In multiple clusters
HRB2	Hs.205558	NM_007043	12q21.1	molecular function|nucleic acid binding|IEA|GO:0003676|GOA/IPI|na//cellular component|nucleus|IEA|GO:0005634|GOA/IPI|na
RUVBL2	Hs.515846	AK057498	19q13.3	molecular function|ATP binding|IEA|GO:0005524|GOA/IPI|na//molecular function|ATP-dependent DNA helicase activity|TAS|GO:0004003|GOA/IPI|10428817//molecular function|DNA helicase IV activity|IEA|GO:0008722|GOA/IPI|na//biological process|DNA recombination|TAS|GO:0006310|GOA/IPI|10428817//biological process|DNA repair|TAS|GO:0006281|GOA/IPI|10428817//cellular component|TIP60 histone acetyltransferas…
EXO1	Hs.498248	NM_130398	1q42-q43	molecular function|5'-3' exonuclease activity|TAS|GO:0008409|GOA/IPI|10364235//molecular function|DNA binding|IEA|GO:0003677|GOA/IPI|9685493//molecular function|DNA binding|TAS|GO:0003677|GOA/IPI|9685493//biological process|DNA recombination|TAS|GO:0006310|GOA/IPI|10364235//biological process|DNA repair|IEA|GO:0006281|GOA/IPI|na//molecular function|exonuclease activity|IEA|GO:0004527|GOA/IPI|na//…
SNTB2	Hs.461117	BC035134	16q22-q23	molecular function|actin binding|IEA|GO:0003779|GOA/IPI|na//molecular function|calcium ion binding|IEA|GO:0005509|GOA/IPI|na//molecular function|calmodulin binding|IEA|GO:0005516|GOA/IPI|na//cellular component|cytoskeleton|IEA|GO:0005856|GOA/IPI|na//cellular component|dystrophin-associated glycoprotein complex|TAS|GO:0016010|GOA/IPI|8576247//cellular component|membrane|IEA|GO:0016020|GOA/IPI|na//…
MASA	Hs.18442	AF113125	4q21.3	molecular function|catalytic activity|IEA|GO:0003824|GOA/IPI|na//biological process|metabolism|IEA|GO:0008152|GOA/IPI|na
CH25H	Hs.47357	NM_003956	10q23	molecular function|catalytic activity|IEA|GO:0003824|GOA/IPI|na//biological process|lipid metabolism|TAS|GO:0006629|GOA/IPI|9852097//cellular component|membrane fraction|NR|GO:0005624|GOA/IPI|na//biological process|metabolism|IEA|GO:0008152|GOA/IPI|na//molecular function|steroid hydroxylase activity|TAS|GO:0008395|GOA/IPI|9852097
PSMA7	Hs.233952	AK127210	20q13.33	cellular component|proteasome core complex (sensu Eukaryota)|IEA|GO:0005839|GOA/IPI|na//molecular function|threonine endopeptidase activity|IEA|GO:0004298|GOA/IPI|na//biological process|ubiquitin-dependent protein catabolism|IEA|GO:0006511|GOA/IPI|na
SMC4L1	Hs.58992	NM_005496	3q26.1	molecular function|ATP binding|TAS|GO:0005524|GOA/IPI|11136719//molecular function|ATPase activity|IEA|GO:0016887|GOA/IPI|na//biological process|DNA replication and chromosome cycle|TAS|GO:0000067|GOA/IPI|9789013//cellular component|chromosome|IEA|GO:0005694|GOA/IPI|na//biological process|chromosome organization and biogenesis (sensu Eukaryota)|TAS|GO:0007001|GOA/IPI|9789013//cellular component|c…
ABLIM3	Hs.49688	BX537751	5q32	molecular function|actin binding|IEA|GO:0003779|GOA/IPI|na//cellular component|cytoplasm|NAS|GO:0005737|GOA/IPI|na//biological process|cytoskeleton organization and biogenesis|IEA|GO:0007010|GOA/IPI|na//molecular function|zinc ion binding|NAS|GO:0008270|GOA/IPI|na
NRG2	Hs.408515	NM_013982	5q23-q33	biological process|anti-apoptosis|NR|GO:0006916|GOA/IPI|na//biological process|cell-cell signaling|NR|GO:0007267|GOA/IPI|na//biological process|embryonic development|IEA|GO:0009790|GOA/IPI|na//molecular function|growth factor activity|IEA|GO:0008083|GOA/IPI|na//cellular component|integral to membrane|IEA|GO:0016021|GOA/IPI|na//biological process|signal transduction|TAS|GO:0007165|GOA/IPI|9168114,…
PSMD2	Hs.518464	NM_002808	3q27.1	cellular component|proteasome regulatory particle (sensu Eukaryota)|TAS|GO:0005838|GOA/IPI|8774743//molecular function|protein binding|IPI|GO:0005515|GOA/IPI|11278995//biological process|regulation of cell cycle|IEA|GO:0000074|GOA/IPI|na
NP	Hs.75514	AK126154	14q13.1	biological process|DNA modification|TAS|GO:0006304|GOA/IPI|10884411//biological process|nucleobase, nucleoside, nucleotide and nucleic acid metabolism|TAS|GO:0006139|GOA/IPI|3029074//molecular function|purine-nucleoside phosphorylase activity|TAS|GO:0004731|GOA/IPI|3029074
ZNF312	Hs.241523	NM_018008	3p14.2	molecular function|nucleic acid binding|IEA|GO:0003676|GOA/IPI|na//cellular component|nucleus|IEA|GO:0005634|GOA/IPI|na//molecular function|zinc ion binding|IEA|GO:0008270|GOA/IPI|na
HYPK	Hs.511978	AF370428	15q15.3	molecular function|protein binding|TAS|GO:0005515|GOA/IPI|9700202
OSTM1	Hs.226780	NM_014028	6q21	cellular component|integral to membrane|IEA|GO:0016021|GOA/IPI|na
DHRS1	Hs.348350	AK126383	14q11.2	biological process|metabolism|IEA|GO:0008152|GOA/IPI|na//molecular function|oxidoreductase activity|IEA|GO:0016491|GOA/IPI|na
IL9	Hs.960	BG398985	5q31.1	biological process|cell-cell signaling|NR|GO:0007267|GOA/IPI|na//cellular component|extracellular region|IEA|GO:0005576|GOA/IPI|na//biological process|inflammatory response|TAS|GO:0006954|GOA/IPI|9371819//molecular function|interleukin-9 receptor binding|IEA|GO:0005140|GOA/IPI|na//biological process|positive regulation of cell proliferation|TAS|GO:0008284|GOA/IPI|1680606
SCC-112	Hs.331431	NM_015200	4p14	molecular function|binding|IEA|GO:0005488|GOA/IPI|na//biological process|mitotic chromosome condensation|IEA|GO:0007076|GOA/IPI|na
EBP	Hs.522636	BE253850	Xp11.23-p11.22	molecular function|cholestenol delta-isomerase activity|IEA|GO:0047750|GOA/IPI|na//biological process|cholesterol biosynthesis|IEA|GO:0006695|GOA/IPI|na//molecular function|drug transporter activity|TAS|GO:0015238|GOA/IPI|7706302//cellular component|endoplasmic reticulum|TAS|GO:0005783|GOA/IPI|7706302//cellular component|integral to plasma membrane|TAS|GO:0005887|GOA/IPI|7706302//molecular functi…
CSE1L	Hs.90073	NM_001316	20q13	biological process|apoptosis|TAS|GO:0006915|GOA/IPI|7479798//biological process|cell proliferation|TAS|GO:0008283|GOA/IPI|7479798//cellular component|cytoplasm|TAS|GO:0005737|GOA/IPI|9323134//molecular function|importin-alpha export receptor activity|TAS|GO:0008262|GOA/IPI|9323134//cellular component|nuclear pore|IEA|GO:0005643|GOA/IPI|na//cellular component|nucleus|TAS|GO:0005634|GOA/IPI|9323134…
RRAS	Hs.515536	BF965156	19q13.3-qter	molecular function|GTP binding|IEA|GO:0005525|GOA/IPI|na//molecular function|GTPase activity|TAS|GO:0003924|GOA/IPI|3098437//biological process|Ras protein signal transduction|TAS|GO:0007265|GOA/IPI|3098437
ARL6IP5	Hs.518060	NM_006407	3p14	biological process|L-glutamate transport|ISS|GO:0015813|GOA/IPI|na//cellular component|endoplasmic reticulum|IEA|GO:0005783|GOA/IPI|na//cellular component|integral to membrane|ISS|GO:0016021|GOA/IPI|na//molecular function|protein binding|ISS|GO:0005515|GOA/IPI|na
KNTC2	Hs.414407	NM_006101	18p11.32	cellular component|chromosome, pericentric region|TAS|GO:0000775|GOA/IPI|9315664//biological process|mitotic sister chromatid segregation|TAS|GO:0000070|GOA/IPI|9315664//cellular component|nucleus|TAS|GO:0005634|GOA/IPI|9315664
PCNT2	Hs.474069	NM_006031	21q22.3	molecular function|calmodulin binding|IEA|GO:0005516|GOA/IPI|na
MYRIP	Hs.371395	BC092512	3p22.2-p22.1	molecular function|Rab GTPase binding|IEA|GO:0017137|GOA/IPI|na//molecular function|actin binding|IEA|GO:0003779|GOA/IPI|na//biological process|intracellular protein transport|IEA|GO:0006886|GOA/IPI|na//molecular function|protein binding|IEA|GO:0005515|GOA/IPI|na
HAT	Hs.132195	NM_004262	4q13.2	molecular function|chymotrypsin activity|IEA|GO:0004263|GOA/IPI|na//cellular component|extracellular region|TAS|GO:0005576|GOA/IPI|9565616//cellular component|integral to plasma membrane|TAS|GO:0005887|GOA/IPI|9565616//molecular function|peptidase activity|TAS|GO:0008233|GOA/IPI|9565616//biological process|proteolysis and peptidolysis|IEA|GO:0006508|GOA/IPI|na//biological process|respiratory gase…
SNRPC	Hs.1063	BU603692	6p21.31	molecular function|RNA binding|IEA|GO:0003723|GOA/IPI|na//biological process|RNA splicing|TAS|GO:0008380|GOA/IPI|2971157//cellular component|snRNP U1|TAS|GO:0005685|GOA/IPI|2971157//molecular function|zinc ion binding|IEA|GO:0008270|GOA/IPI|na
CGI-115	Hs.408101	NM_016052	1q41
COMMD8	Hs.23956	NM_017845	4p12
WHSC1L1	Hs.32099	AF332469	8p11.2	molecular function|DNA binding|IEA|GO:0003677|GOA/IPI|na//biological process|cell differentiation|NAS|GO:0030154|GOA/IPI|na//biological process|cell growth|NAS|GO:0016049|GOA/IPI|na//cellular component|nucleus|NAS|GO:0005634|GOA/IPI|na//molecular function|protein binding|NAS|GO:0005515|GOA/IPI|na//biological process|protein ubiquitination|IEA|GO:0016567|GOA/IPI|na//biological process|regulation o…
MLYCD	Hs.461571	AK094095	16q24	biological process|acetyl-CoA metabolism|TAS|GO:0006084|GOA/IPI|9869665//biological process|acyl-CoA metabolism|TAS|GO:0006637|GOA/IPI|10417274//biological process|fatty acid biosynthesis|IEA|GO:0006633|GOA/IPI|na//molecular function|lyase activity|IEA|GO:0016829|GOA/IPI|na//molecular function|malonyl-CoA decarboxylase activity|IEA|GO:0050080|GOA/IPI|na//molecular function|methylmalonyl-CoA decar…
CDC20	Hs.524947	BG256659	1p34.1	biological process|cytokinesis|IEA|GO:0000910|GOA/IPI|na//biological process|mitosis|IEA|GO:0007067|GOA/IPI|na//biological process|regulation of cell cycle|TAS|GO:0000074|GOA/IPI|7513050//cellular component|spindle|TAS|GO:0005819|GOA/IPI|7513050//biological process|ubiquitin cycle|IEA|GO:0006512|GOA/IPI|na//biological process|ubiquitin-dependent protein catabolism|TAS|GO:0006511|GOA/IPI|9682218
ALB	Hs.418167	AF130077	4q11-q13	molecular function|antioxidant activity|NAS|GO:0016209|GOA/IPI|14726550//biological process|body fluid osmoregulation|NAS|GO:0050891|GOA/IPI|na//molecular function|carrier activity|IEA|GO:0005386|GOA/IPI|na//molecular function|copper ion binding|NAS|GO:0005507|GOA/IPI|14726550//molecular function|drug binding|NAS|GO:0008144|GOA/IPI|10940303//cellular component|extracellular space|IEA|GO:0005615|G…
EIF3S6IP	Hs.446852	AK056129	22q	biological process|protein biosynthesis|IEA|GO:0006412|GOA/IPI|na
HSPC171	Hs.433203	BF204699	16q22.1
DC13	Hs.388255	AK123983	16q23.2
DMD	Hs.495912	NM_004010	Xp21.2	molecular function|actin binding|IEA|GO:0003779|GOA/IPI|12376554//molecular function|actin binding|TAS|GO:0003779|GOA/IPI|12376554//molecular function|calcium ion binding|IEA|GO:0005509|GOA/IPI|na//cellular component|cytoskeleton|TAS|GO:0005856|GOA/IPI|3282674//cellular component|dystrophin-associated glycoprotein complex|TAS|GO:0016010|GOA/IPI|8282811//biological process|muscle contraction|NR|GO…
DNMT3B	Hs.251673	NM_006892	20q11.2	molecular function|DNA (cytosine-5-)-methyltransferase activity|TAS|GO:0003886|GOA/IPI|10433969//molecular function|DNA binding|NAS|GO:0003677|GOA/IPI|na//biological process|DNA methylation|NAS|GO:0006306|GOA/IPI|10433969,10555141,11102980//biological process|DNA methylation|TAS|GO:0006306|GOA/IPI|10433969,10555141,11102980//biological process|DNA replication and chromosome cycle|TAS|GO:0000067|G…
TTK	Hs.169840	NM_003318	6q13-q21	molecular function|ATP binding|IEA|GO:0005524|GOA/IPI|na//biological process|mitotic spindle checkpoint|TAS|GO:0007094|GOA/IPI|10366450//biological process|mitotic spindle organization and biogenesis|TAS|GO:0007052|GOA/IPI|7737118//biological process|positive regulation of cell proliferation|TAS|GO:0008284|GOA/IPI|1639825//biological process|protein amino acid phosphorylation|IEA|GO:0006468|GOA/I…
EIF4EBP1	Hs.411641	BM564526	8p12	molecular function|eukaryotic initiation factor 4E binding|IEA|GO:0008190|GOA/IPI|na//biological process|negative regulation of protein biosynthesis|IEA|GO:0017148|GOA/IPI|na//biological process|negative regulation of translational initiation|IEA|GO:0045947|GOA/IPI|na//biological process|regulation of translation|TAS|GO:0006445|GOA/IPI|8975712
SRP54	Hs.167535	BC000652	14q13.2	molecular function|GTP binding|IEA|GO:0005525|GOA/IPI|na//molecular function|RNA binding|IEA|GO:0003723|GOA/IPI|na//biological process|SRP-dependent cotranslational protein-membrane targeting|IEA|GO:0006614|GOA/IPI|na//molecular function|nucleoside-triphosphatase activity|IEA|GO:0017111|GOA/IPI|na//molecular function|nucleotide binding|IEA|GO:0000166|GOA/IPI|na//biological process|protein targeti…
ZNF142	Hs.554779	BC033631	2q34-q35	cellular component|nucleus|IEA|GO:0005634|GOA/IPI|na//biological process|regulation of transcription, DNA-dependent|IEA|GO:0006355|GOA/IPI|na//biological process|transcription|IEA|GO:0006350|GOA/IPI|na//molecular function|transcription factor activity|TAS|GO:0003700|GOA/IPI|7557990//molecular function|zinc ion binding|IEA|GO:0008270|GOA/IPI|na
CDK11	Data not found
RPL10	Hs.401929	NM_006013	Xq28	cellular component|cytosolic large ribosomal subunit (sensu Eukaryota)|NR|GO:0005842|GOA/IPI|na//cellular component|intracellular|IEA|GO:0005622|GOA/IPI|na//biological process|protein biosynthesis|IEA|GO:0006412|GOA/IPI|na//cellular component|ribosome|IEA|GO:0005840|GOA/IPI|na//molecular function|structural constituent of ribosome|IEA|GO:0003735|GOA/IPI|na
VPS41	Hs.148721	BX648347	7p14-p13	cellular component|integral to membrane|TAS|GO:0016021|GOA/IPI|7596406//molecular function|intracellular transporter activity|TAS|GO:0005478|GOA/IPI|9159129//biological process|protein ubiquitination|IEA|GO:0016567|GOA/IPI|na//cellular component|ubiquitin ligase complex|IEA|GO:0000151|GOA/IPI|na//molecular function|ubiquitin-protein ligase activity|IEA|GO:0004842|GOA/IPI|na//biological process|va…
TXNIP	Hs.533977	NM_006472	1q21.1	biological process|biological process unknown|ND|GO:0000004|GOA/IPI|na//cellular component|cellular component unknown|ND|GO:0008372|GOA/IPI|na//molecular function|molecular function unknown|ND|GO:0005554|GOA/IPI|na
PPFIBP2	Hs.16019	NM_003621	11p15.4	biological process|cell communication|NAS|GO:0007154|GOA/IPI|na//cellular component|intracellular|TAS|GO:0005622|GOA/IPI|9624153//molecular function|molecular function unknown|ND|GO:0005554|GOA/IPI|na
PAM	Hs.369430	NM_000919	5q14-q21	molecular function|copper ion binding|IEA|GO:0005507|GOA/IPI|na//molecular function|electron transporter activity|TAS|GO:0005489|GOA/IPI|2357221//cellular component|integral to plasma membrane|NR|GO:0005887|GOA/IPI|na//cellular component|membrane|IEA|GO:0016020|GOA/IPI|na//molecular function|monooxygenase activity|IEA|GO:0004497|GOA/IPI|na//biological process|peptide amidation|ISS|GO:0001519|GOA/…
RCE1	Hs.553511	NM_005133	11q13	cellular component|endoplasmic reticulum|IEA|GO:0005783|GOA/IPI|na//molecular function|hydrolase activity|IEA|GO:0016787|GOA/IPI|na//cellular component|integral to plasma membrane|TAS|GO:0005887|GOA/IPI|10085068//molecular function|prenyl-dependent CAAX protease activity|TAS|GO:0008487|GOA/IPI|10085068//biological process|proteolysis and peptidolysis|TAS|GO:0006508|GOA/IPI|10085068
KIF11	Hs.8878	NM_004523	10q24.1	molecular function|ATP binding|IEA|GO:0005524|GOA/IPI|na//biological process|cell cycle|IEA|GO:0007049|GOA/IPI|na//biological process|cytokinesis|IEA|GO:0000910|GOA/IPI|na//cellular component|kinesin complex|TAS|GO:0005871|GOA/IPI|8548803//molecular function|microtubule motor activity|TAS|GO:0003777|GOA/IPI|8548803//biological process|microtubule-based movement|IEA|GO:0007018|GOA/IPI|na//biologic…
KRT23	Hs.9029	NM_015515	17q21.2	cellular component|intermediate filament|IEA|GO:0005882|GOA/IPI|na//molecular function|structural molecule activity|IEA|GO:0005198|GOA/IPI|na
DUSP4	Hs.417962	NM_057158	8p12-p11	molecular function|MAP kinase phosphatase activity|IEA|GO:0017017|GOA/IPI|na//biological process|MAPKKK cascade|TAS|GO:0000165|GOA/IPI|7535768//molecular function|hydrolase activity|IEA|GO:0016787|GOA/IPI|na//cellular component|nucleus|TAS|GO:0005634|GOA/IPI|7535768//biological process|protein amino acid dephosphorylation|IEA|GO:0006470|GOA/IPI|7535768//biological process|protein amino acid depho…
CD44	Hs.502328	NM_000610	11p13	biological process|cell adhesion|IEA|GO:0007155|GOA/IPI|na//biological process|cell-cell adhesion|NAS|GO:0016337|GOA/IPI|1922057//biological process|cell-matrix adhesion|NAS|GO:0007160|GOA/IPI|1922057//molecular function|collagen binding|NAS|GO:0005518|GOA/IPI|2471973//molecular function|hyaluronic acid binding|IEA|GO:0005540|GOA/IPI|1991450//molecular function|hyaluronic acid binding|NAS|GO:0005…
PSMA4	Hs.251531	BC030529	15q25.1	cellular component|proteasome core complex (sensu Eukaryota)|IEA|GO:0005839|GOA/IPI|na//molecular function|threonine endopeptidase activity|IEA|GO:0004298|GOA/IPI|na//biological process|ubiquitin-dependent protein catabolism|IEA|GO:0006511|GOA/IPI|na
DCN	Hs.156316	NM_001920	12q13.2	cellular component|extracellular matrix (sensu Metazoa)|NR|GO:0005578|GOA/IPI|na//biological process|organogenesis|TAS|GO:0009887|GOA/IPI|7961765
FANCA	Hs.284153	X99226	16q24.3	biological process|DNA repair|TAS|GO:0006281|GOA/IPI|8896564//cellular component|cytoplasm|TAS|GO:0005737|GOA/IPI|9398857//cellular component|nucleus|TAS|GO:0005634|GOA/IPI|9398857//biological process|protein complex assembly|TAS|GO:0006461|GOA/IPI|9398857
POLA2	Hs.201897	NM_002689	11q13.1	biological process|DNA replication|IEA|GO:0006260|GOA/IPI|8223465//biological process|DNA replication|NAS|GO:0006260|GOA/IPI|8223465//molecular function|molecular function unknown|ND|GO:0005554|GOA/IPI|na//cellular component|nucleus|IEA|GO:0005634|GOA/IPI|na//cellular component|nucleus|NAS|GO:0005634|GOA/IPI|na
TROAP	Hs.524399	NM_005480	12q13.12	biological process|cell adhesion|TAS|GO:0007155|GOA/IPI|7758945//cellular component|cytoplasm|TAS|GO:0005737|GOA/IPI|7758945//molecular function|protein binding|IEA|GO:0005515|GOA/IPI|na
SERPINB1	Hs.381167	CR626605	6p25	cellular component|cytoplasm|NAS|GO:0005737|GOA/IPI|na//molecular function|serine-type endopeptidase inhibitor activity|NAS|GO:0004867|GOA/IPI|1376927
SMARCA4	Hs.327527	NM_003072	19p13.2	molecular function|ATP binding|IEA|GO:0005524|GOA/IPI|na//molecular function|DNA binding|IEA|GO:0003677|GOA/IPI|na//molecular function|helicase activity|IEA|GO:0004386|GOA/IPI|8208605//molecular function|helicase activity|TAS|GO:0004386|GOA/IPI|8208605//molecular function|hydrolase activity|IEA|GO:0016787|GOA/IPI|na//cellular component|nucleoplasm|TAS|GO:0005654|GOA/IPI|8208605//cellular componen…
CEBPD	Hs.440829	BM924801	8p11.2-p11.1	molecular function|DNA binding|IEA|GO:0003677|GOA/IPI|na//cellular component|nucleus|IEA|GO:0005634|GOA/IPI|na//biological process|regulation of transcription, DNA-dependent|IEA|GO:0006355|GOA/IPI|na//biological process|transcription|IEA|GO:0006350|GOA/IPI|na//biological process|transcription from RNA polymerase II promoter|TAS|GO:0006366|GOA/IPI|8314590
CTSL2	Hs.87417	BC067289	9q22.2	molecular function|cathepsin L activity|TAS|GO:0004217|GOA/IPI|9563472//cellular component|lysosome|IEA|GO:0005764|GOA/IPI|na//biological process|proteolysis and peptidolysis|IEA|GO:0006508|GOA/IPI|na
MLLT1	Hs.234774	NM_005934	19p13.3	molecular function|DNA binding|TAS|GO:0003677|GOA/IPI|7991593//molecular function|RNA polymerase II transcription factor activity|TAS|GO:0003702|GOA/IPI|8080983//cellular component|nucleus|TAS|GO:0005634|GOA/IPI|8080983//biological process|regulation of transcription, DNA-dependent|IEA|GO:0006355|GOA/IPI|na//biological process|transcription|IEA|GO:0006350|GOA/IPI|na//biological process|transcript…
RIF1	In multiple clusters
EIF4B	Hs.292063	NM_001417	12q13.13	molecular function|RNA binding|TAS|GO:0003723|GOA/IPI|2390971//cellular component|eukaryotic translation initiation factor 4F complex|TAS|GO:0016281|GOA/IPI|2390971//molecular function|nucleic acid binding|IEA|GO:0003676|GOA/IPI|na//molecular function|nucleotide binding|IEA|GO:0000166|GOA/IPI|na//biological process|protein biosynthesis|IEA|GO:0006412|GOA/IPI|na//biological process|regulation of t…
KNSL7	Hs.307529	NM_020242	3p21.31	molecular function|ATP binding|IEA|GO:0005524|GOA/IPI|na//molecular function|DNA binding|TAS|GO:0003677|GOA/IPI|10878014//biological process|cell proliferation|TAS|GO:0008283|GOA/IPI|10878014//cellular component|centrosome|TAS|GO:0005813|GOA/IPI|10878014//cellular component|microtubule associated complex|IEA|GO:0005875|GOA/IPI|na//molecular function|microtubule motor activity|IEA|GO:0003777|GOA/I…
CCT5	Hs.1600	NM_012073	5p15.2	molecular function|ATP binding|IEA|GO:0005524|GOA/IPI|na//biological process|protein folding|IEA|GO:0006457|GOA/IPI|na//molecular function|unfolded protein binding|IEA|GO:0051082|GOA/IPI|na
ARHGEF6	Hs.522795	BC039856	Xq26	molecular function|GTPase activator activity|NAS|GO:0005096|GOA/IPI|9582122//biological process|JNK cascade|NAS|GO:0007254|GOA/IPI|11564864//molecular function|Rho guanyl-nucleotide exchange factor activity|NAS|GO:0005089|GOA/IPI|11017088//biological process|apoptosis|NAS|GO:0006915|GOA/IPI|11564864//cellular component|intracellular|IC|GO:0005622|GOA/IPI|11017088
CCT7	Hs.368149	NM_006429	2p13.2	molecular function|ATP binding|IEA|GO:0005524|GOA/IPI|na//cellular component|cytoplasm|TAS|GO:0005737|GOA/IPI|9819444//biological process|protein folding|IEA|GO:0006457|GOA/IPI|9819444//biological process|protein folding|TAS|GO:0006457|GOA/IPI|9819444//biological process|regulation of cell cycle|TAS|GO:0000074|GOA/IPI|9819444//molecular function|unfolded protein binding|IEA|GO:0051082|GOA/IPI|981…
SNRPA1	In multiple clusters
RANBP9	Hs.306242	BX647552	6p23	biological process|microtubule nucleation|NAS|GO:0007020|GOA/IPI|12220523//cellular component|nucleus|IDA|GO:0005634|GOA/IPI|12220523//molecular function|protein binding|IPI|GO:0005515|GOA/IPI|12220523
BLM	Hs.169348	BC034480	15q26.1	molecular function|ATP binding|IEA|GO:0005524|GOA/IPI|na//molecular function|ATP-dependent DNA helicase activity|TAS|GO:0004003|GOA/IPI|9388193//molecular function|DNA binding|NR|GO:0003677|GOA/IPI|na//biological process|DNA recombination|TAS|GO:0006310|GOA/IPI|7585968//biological process|DNA repair|TAS|GO:0006281|GOA/IPI|7585968//biological process|DNA replication|NR|GO:0006260|GOA/IPI|na//biolo…
LAPTM4B	Hs.492314	BC038117	8q22.1	cellular component|integral to membrane|IEA|GO:0016021|GOA/IPI|na
CCNJ	Hs.281348	BC043175	10pter-q26.12	cellular component|nucleus|IEA|GO:0005634|GOA/IPI|na//biological process|regulation of cell cycle|IEA|GO:0000074|GOA/IPI|na
SF4	Hs.515274	NM_182812	19p13.11	molecular function|RNA binding|IEA|GO:0003723|GOA/IPI|na//biological process|nuclear mRNA splicing, via spliceosome|IEA|GO:0000398|GOA/IPI|na//cellular component|spliceosome complex|IEA|GO:0005681|GOA/IPI|na
UBE2E3	Hs.470804	AK002088	2q32.1	molecular function|ligase activity|IEA|GO:0016874|GOA/IPI|na//molecular function|ubiquitin conjugating enzyme activity|IEA|GO:0004840|GOA/IPI|na//biological process|ubiquitin cycle|IEA|GO:0006512|GOA/IPI|na//molecular function|ubiquitin-protein ligase activity|IEA|GO:0004842|GOA/IPI|na
LRAT	Hs.481028	AY546085	4q32.1	molecular function|acyltransferase activity|TAS|GO:0008415|GOA/IPI|9920938//cellular component|endoplasmic reticulum|IEA|GO:0005783|GOA/IPI|na//cellular component|integral to membrane|IEA|GO:0016021|GOA/IPI|na//molecular function|phosphatidylcholine-retinol O-acyltransferase activity|IEA|GO:0047173|GOA/IPI|na//biological process|sensory perception|IEA|GO:0007600|GOA/IPI|na//molecular function|tra…
ANXA5	Hs.480653	NM_001154	4q26-q28	biological process|blood coagulation|IEA|GO:0007596|GOA/IPI|na//molecular function|calcium ion binding|NR|GO:0005509|GOA/IPI|na//molecular function|calcium-dependent phospholipid binding|IEA|GO:0005544|GOA/IPI|na//biological process|negative regulation of coagulation|IEA|GO:0050819|GOA/IPI|na//molecular function|phospholipase inhibitor activity|TAS|GO:0004859|GOA/IPI|2967495
MBP	Hs.551713	CR627018	18q23	biological process|central nervous system development|TAS|GO:0007417|GOA/IPI|2434243//biological process|immune response|TAS|GO:0006955|GOA/IPI|7504278//biological process|nerve ensheathment|TAS|GO:0008366|GOA/IPI|2434243//molecular function|structural constituent of myelin sheath|IEA|GO:0019911|GOA/IPI|na//biological process|synaptic transmission|TAS|GO:0007268|GOA/IPI|2434243
HADH2	Hs.171280	BQ940058	Xp11.2	molecular function|3-hydroxyacyl-CoA dehydrogenase activity|IEA|GO:0003857|GOA/IPI|na//molecular function|7-alpha-hydroxysteroid dehydrogenase activity|TAS|GO:0008709|GOA/IPI|9338779//molecular function|alcohol dehydrogenase activity|IEA|GO:0004022|GOA/IPI|na//biological process|lipid metabolism|TAS|GO:0006629|GOA/IPI|9338779//biological process|metabolism|IEA|GO:0008152|GOA/IPI|na//cellular comp…
DSC3	Hs.41690	NM_024423	18q12.1	molecular function|calcium ion binding|IEA|GO:0005509|GOA/IPI|na//biological process|cell adhesion|TAS|GO:0007155|GOA/IPI|7929347//cellular component|cytoskeleton|IEA|GO:0005856|GOA/IPI|na//biological process|homophilic cell adhesion|IEA|GO:0007156|GOA/IPI|na//cellular component|integral to membrane|IEA|GO:0016021|GOA/IPI|na//cellular component|intercellular junction|TAS|GO:0005911|GOA/IPI|792934…
MX1	Hs.517307	AK096355	21q22.3	molecular function|GTP binding|IEA|GO:0005525|GOA/IPI|2154602//molecular function|GTP binding|TAS|GO:0005525|GOA/IPI|2154602//molecular function|GTPase activity|NR|GO:0003924|GOA/IPI|na//molecular function|GTPase activity|IEA|GO:0003924|GOA/IPI|na//cellular component|cytoplasm|NR|GO:0005737|GOA/IPI|na//biological process|immune response|IEA|GO:0006955|GOA/IPI|na//biological process|induction of a…
CDT1	Hs.122908	AB053172	16q24.3	molecular function|DNA binding|ISS|GO:0003677|GOA/IPI|na//biological process|DNA replication|IEA|GO:0006260|GOA/IPI|na//biological process|DNA replication checkpoint|IDA|GO:0000076|GOA/IPI|14672932//biological process|cell cycle|IEA|GO:0007049|GOA/IPI|na//cellular component|nucleus|IDA|GO:0005634|GOA/IPI|11125146//biological process|regulation of DNA replication initiation|IDA|GO:0030174|GOA/IPI|…
CENPF	Hs.497741	NM_016343	1q32-q41	biological process|DNA replication and chromosome cycle|TAS|GO:0000067|GOA/IPI|7651420//biological process|cytokinesis|IEA|GO:0000910|GOA/IPI|na//cellular component|kinetochore|TAS|GO:0000776|GOA/IPI|7542657//cellular component|nucleus|TAS|GO:0005634|GOA/IPI|7542657//biological process|regulation of mitosis|TAS|GO:0007088|GOA/IPI|7651420//cellular component|spindle|TAS|GO:0005819|GOA/IPI|7542657
DTYMK	Hs.471873	AK126180	2q37.3	molecular function|ATP binding|IEA|GO:0005524|GOA/IPI|na//biological process|DNA metabolism|NR|GO:0006259|GOA/IPI|na//biological process|cell cycle|TAS|GO:0007049|GOA/IPI|8024690//biological process|cell proliferation|TAS|GO:0008283|GOA/IPI|8024690//biological process|dTDP biosynthesis|IEA|GO:0006233|GOA/IPI|na//biological process|dTTP biosynthesis|IEA|GO:0006235|GOA/IPI|na//molecular function|ki…
UBE2G2	Hs.529420	AK122700	21q22.3	molecular function|ligase activity|IEA|GO:0016874|GOA/IPI|na//molecular function|ubiquitin conjugating enzyme activity|IEA|GO:0004840|GOA/IPI|na//biological process|ubiquitin cycle|IEA|GO:0006512|GOA/IPI|na//molecular function|ubiquitin-protein ligase activity|IEA|GO:0004842|GOA/IPI|na
AP1G1	Hs.461253	NM_001030007	16q23	cellular component|Golgi apparatus|IDA|GO:0005794|GOA/IPI|9733768//molecular function|binding|IEA|GO:0005488|GOA/IPI|na//cellular component|clathrin coat of trans-Golgi network vesicle|IEA|GO:0030130|GOA/IPI|na//cellular component|coated pit|IEA|GO:0005905|GOA/IPI|na//biological process|endocytosis|IEA|GO:0006897|GOA/IPI|na//biological process|intracellular protein transport|IEA|GO:0006886|GOA/IP…
LYRIC	Hs.377155	BC045642	8q22.1	cellular component|integral to membrane|IEA|GO:0016021|GOA/IPI|na//cellular component|nucleus|IEA|GO:0005634|GOA/IPI|na
CYC1	Hs.289271	BF569085	8q24.3	biological process|electron transport|IEA|GO:0006118|GOA/IPI|na//molecular function|electron transporter, transferring electrons from CoQH2-cytochrome c reductase complex and cytochrome c oxidase complex activity|TAS|GO:0045155|GOA/IPI|2536365//molecular function|heme binding|IEA|GO:0020037|GOA/IPI|na//cellular component|integral to membrane|IEA|GO:0016021|GOA/IPI|na//cellular component|mitochond…
PHKA1	Hs.201379	NM_002637	Xq12-q13	molecular function|calmodulin binding|IEA|GO:0005516|GOA/IPI|na//biological process|carbohydrate metabolism|IEA|GO:0005975|GOA/IPI|na//biological process|generation of precursor metabolites and energy|TAS|GO:0006091|GOA/IPI|7874115//biological process|glycogen catabolism|NR|GO:0005980|GOA/IPI|na//biological process|muscle development|IEA|GO:0007517|GOA/IPI|na//molecular function|phosphorylase kin…
FLJ20718	Hs.313917	AF462442	16q12.1	molecular function|binding|IEA|GO:0005488|GOA/IPI|na
DUSP5	Hs.2128	NM_004419	10q25	molecular function|MAP kinase phosphatase activity|IEA|GO:0017017|GOA/IPI|na//molecular function|hydrolase activity|IEA|GO:0016787|GOA/IPI|na//cellular component|nucleus|IEA|GO:0005634|GOA/IPI|na//biological process|protein amino acid dephosphorylation|TAS|GO:0006470|GOA/IPI|7961985//molecular function|protein tyrosine phosphatase activity|TAS|GO:0004725|GOA/IPI|7961985
BRF2	Hs.274136	CR604537	8p12	biological process|cell cycle|IEA|GO:0007049|GOA/IPI|na
PIR	Hs.495728	BX537579	Xp22.2	cellular component|nucleus|TAS|GO:0005634|GOA/IPI|9079676//molecular function|transcription cofactor activity|TAS|GO:0003712|GOA/IPI|9079676//biological process|transcription from RNA polymerase II promoter|TAS|GO:0006366|GOA/IPI|9079676
WFDC1	Hs.36688	AK128711	16q24.3	cellular component|extracellular space|NAS|GO:0005615|GOA/IPI|10967136//biological process|negative regulation of cell growth|NAS|GO:0030308|GOA/IPI|10967136//molecular function|serine-type endopeptidase inhibitor activity|IEA|GO:0004867|GOA/IPI|na
DSCR2	Hs.473838	CR624273	21q22.3	cellular component|integral to plasma membrane|TAS|GO:0005887|GOA/IPI|9784380//cellular component|membrane fraction|TAS|GO:0005624|GOA/IPI|9784380
RPL29	Hs.425125	CD048087	3p21.3-p21.2	molecular function|RNA binding|TAS|GO:0003723|GOA/IPI|8597591//cellular component|cytosolic large ribosomal subunit (sensu Eukaryota)|TAS|GO:0005842|GOA/IPI|8597591//biological process|embryo implantation|TAS|GO:0007566|GOA/IPI|8662616//molecular function|heparin binding|TAS|GO:0008201|GOA/IPI|8662616//biological process|protein biosynthesis|TAS|GO:0006412|GOA/IPI|8597591//cellular component|ribo…
H2AFZ	Hs.119192	AK056803	4q24
PNRC1	Hs.75969	NM_006813	6q15	cellular component|nucleus|TAS|GO:0005634|GOA/IPI|7578250//molecular function|protein binding|TAS|GO:0005515|GOA/IPI|7578250//biological process|regulation of transcription, DNA-dependent|IEA|GO:0006355|GOA/IPI|na//biological process|transcription|IEA|GO:0006350|GOA/IPI|na
DKC1	Hs.4747	BC009928	Xq28	molecular function|RNA binding|TAS|GO:0003723|GOA/IPI|10591218//biological process|cell proliferation|TAS|GO:0008283|GOA/IPI|10591218//cellular component|chromosome, telomeric region|IEA|GO:0000781|GOA/IPI|na//cellular component|nucleolus|TAS|GO:0005730|GOA/IPI|10556300//cellular component|nucleoplasm|TAS|GO:0005654|GOA/IPI|10556300//molecular function|pseudouridylate synthase activity|IEA|GO:000…
ZFP36	Hs.534052	CR597101	19q13.1	molecular function|DNA binding|IEA|GO:0003677|GOA/IPI|na//cellular component|cytoplasm|TAS|GO:0005737|GOA/IPI|9703499//biological process|mRNA catabolism|TAS|GO:0006402|GOA/IPI|9703499//cellular component|nucleus|IEA|GO:0005634|GOA/IPI|na//molecular function|single-stranded RNA binding|TAS|GO:0003727|GOA/IPI|9703499
C1R	Hs.524224	AK094009	12p13	molecular function|calcium ion binding|IEA|GO:0005509|GOA/IPI|na//molecular function|chymotrypsin activity|IEA|GO:0004263|GOA/IPI|na//biological process|complement activation, classical pathway|IEA|GO:0006958|GOA/IPI|na//molecular function|complement component C1r activity|TAS|GO:0003815|GOA/IPI|2834284//cellular component|extracellular region|NAS|GO:0005576|GOA/IPI|14718574//biological process|i…
RNF6	Hs.136885	NM_005977	13q12.2	biological process|protein ubiquitination|IEA|GO:0016567|GOA/IPI|na//cellular component|ubiquitin ligase complex|IEA|GO:0000151|GOA/IPI|na//molecular function|ubiquitin-protein ligase activity|IEA|GO:0004842|GOA/IPI|na//molecular function|zinc ion binding|NAS|GO:0008270|GOA/IPI|10331950
TXNRD1	Hs.337766	NM_003330	12q23-q24.1	molecular function|FAD binding|IEA|GO:0050660|GOA/IPI|na//biological process|cell redox homeostasis|IEA|GO:0045454|GOA/IPI|na//cellular component|cytoplasm|IEA|GO:0005737|GOA/IPI|na//molecular function|disulfide oxidoreductase activity|IEA|GO:0015036|GOA/IPI|na//biological process|electron transport|IEA|GO:0006118|GOA/IPI|na//molecular function|electron transporter activity|IEA|GO:0005489|GOA/IPI…
BACH	Hs.126137	NM_181862	1p36.31-p36.11	molecular function|acyl-CoA binding|TAS|GO:0000062|GOA/IPI|10578051//cellular component|cytoplasm|TAS|GO:0005737|GOA/IPI|10578051//molecular function|hydrolase activity|IEA|GO:0016787|GOA/IPI|na//biological process|lipid metabolism|TAS|GO:0006629|GOA/IPI|10578051//molecular function|palmitoyl-CoA hydrolase activity|IEA|GO:0016290|GOA/IPI|na//molecular function|serine esterase activity|IEA|GO:0004…
