# Supplementary material for: A consensus prognostic gene expression classifier for ER positive breast cancer
Source: Genome Biol. 2006 Oct 31;7(10):R101. doi: 10.1186/gb-2006-7-10-r101 (PMC1794561; doi:10.1186/gb-2006-7-10-r101)
Supplement: Additional data file 10 — Overlap of our 52-gene classifier with the prognostic signatures in [4,10-12]. [file gb-2006-7-10-r101-S10.txt]

Coeff.Sign	S-JNCI 97g	Wang 76g	Veer 231g	Naderi 70g
RACGAP1	+	Y	NA	NA	Y
STK6	+	Y	NA	Y	NA
HUMMLC2B	-	NA	NA	NA	NA
MELK	+	Y	NA	NA	Y
PPARA	-	NA	NA	NA	NA
DHCR7	+	NA	NA	NA	NA
MAD2L1	+	Y	NA	Y	Y
ZWINT	+	Y	NA	NA	Y
KIF20A	+	Y	NA	NA	Y
CDCA8	+	Y	NA	NA	Y
KIAA0101	+	NA	NA	NA	NA
TIMELESS	+	Y	NA	NA	Y
PTTG1	+	NA	NA	NA	Y
WSB2	+	NA	NA	NA	NA
ABCC5	+	NA	NA	NA	NA
KIF23	+	NA	NA	NA	NA
H2AFY	+	NA	NA	NA	NA
BIRC5	+	Y	NA	Y	NA
ESPL1	+	Y	NA	NA	NA
ZMYND11	-	NA	NA	NA	Y
SPAG5	+	Y	NA	NA	Y
DDX39	+	Y	NA	NA	Y
ATAD2	+	NA	Y	NA	NA
CFDP1	+	NA	NA	NA	NA
TGFBR3	-	NA	NA	NA	Y
LMNB1	+	Y	NA	NA	NA
CCNE2	+	Y	Y	Y	NA
SNFT	-	NA	NA	NA	NA
RAMP	+	NA	NA	NA	NA
RAD54L	+	NA	NA	NA	Y
SIN3B	+	NA	NA	NA	NA
FLJ20641	+	Y	NA	NA	Y
PIP5K3	+	NA	NA	NA	Y
PSMD7	+	NA	NA	Y	NA
BUB1B	+	Y	NA	NA	NA
EZH2	+	NA	NA	Y	NA
SLCO1B1	+	NA	NA	NA	NA
FLJ10292	+	NA	NA	NA	Y
TCEB1	+	NA	NA	NA	NA
BM039	+	Y	NA	Y	Y
CDKN3	+	Y	NA	NA	NA
E2F1	+	NA	NA	NA	NA
UBE2C	+	NA	NA	NA	NA
CDC2	+	Y	NA	NA	NA
XPOT	+	NA	NA	NA	NA
NOC4	+	NA	NA	NA	NA
SQLE	+	NA	NA	NA	Y
PRAME	+	NA	NA	Y	Y
TFAP2B	-	NA	NA	NA	NA
MYBL2	+	Y	NA	NA	Y
SFRS15	+	NA	NA	NA	Y
FUT9	+	NA	NA	NA	NA
