# Supplementary material for: A consensus prognostic gene expression classifier for ER positive breast cancer
Source: Genome Biol. 2006 Oct 31;7(10):R101. doi: 10.1186/gb-2006-7-10-r101 (PMC1794561; doi:10.1186/gb-2006-7-10-r101)
Supplement: Additional data file 11 — Clinical and gene expression data of the NCH cohort. [file gb-2006-7-10-r101-S11.gz]

Archive with 1 entries (1 files):
- AdditionalDataFile11.txt
